# Supplementary material for: Indirect Competitive Enzyme-Linked Immunosorbent Assay Based on Broad-Spectrum Antibody for Simultaneous Determination of Thirteen Fluoroquinolone Antibiotics in Rana catesbeianus
Source: Foods. 2023 Jun 29;12(13):2530. doi: 10.3390/foods12132530 (PMC10340495; doi:10.3390/foods12132530)
Supplement: Supplementary file 1 [file foods-12-02530-s001.zip]

Archive with 1 entries (1 files):
- foods-2451444-supplementary.pdf
